# Supplementary material for: Comparative analysis of vaginal microbiota sampling using 16S rRNA gene analysis
Source: PLoS One. 2017 Jul 19;12(7):e0181477. doi: 10.1371/journal.pone.0181477 (PMC5517051; doi:10.1371/journal.pone.0181477)
Supplement: S2 Appendix — R commands and source code for statistical analyses. (R) [file pone.0181477.s002.R]

# R scripts for “Comparative analysis of vaginal microbiota sampling using 16S rRNA gene analysis”

# Most of the results were produced with the R package "mare". This package is publicly available at GitHub:
# https://github.com/katrikorpela/mare
# Source code for the most important functions used in this article can be found below for convinience.
# These mare-functions are "ProcessReads", "TaxonomicTable and "GroupTest".
# Copied with permission from Katri Korpela.

# You can also clone the mare-package from GitHub with the follown commands in terminal:
# git clone https://github.com/katrikorpela/mare.git # Get the newest version of mare.
# git checkout 694f7cc  # Roll back to the exact version used to produce our results.

# If you use these functions please cite the mare-package: DOI: 10.5281/ZENODO.50310

# This source code does not include finalization of figures, font settings etc..


# Preprocessing command:
ProcessReads(forward.reads = list.files(pattern= '_R1_'),
             forward.primer = "YATGCTGCCTCCCGTAGGAGT",
             usearch.path = ".../bin/usearch",
             truncate = T, 
             trucation.length = 150,
             filter = T,
             min.readlength = 150,
             readlength = 150, 
             min.read.prevalence = 0.0001, # Minumum read abundancy
             folder.name = 'maretruncatedfilteredFWD150')


# Assigning taxonomy:
TaxonomicTable(usearch.path = ".../usearch",
               refDB = ".../ref_db.fasta", # STIRRUPS DB converted to USEARCH format
               annotate.reads = T,
               folder.name = 'maretruncatedfilteredFWD150',
               confidence.cutoff = 0.5)


# GroupTest, testing background variables, sampling devices against taxa. 
# Example (Please check mare version before running this):
result <- GroupTest(taxonomic.table = ".../taxonomic.table.txt",
                       meta = ".../meta.file.txt", 
                       group = "Device", 
                       compare.to = "Evalyn", # or any other device
                       readcount.cutoff = 10000, 
                       confounders = c('Bleeding', 'BV'), # just an example
                       subject.ID = 'Patient', 
                       outlier.cutoff = 2, 
                       p.cutoff = 0.05, 
                       zinf.cutoff = 0.1, 
                       select.by = NULL, 
                       select = NULL, 
                       pdf = F,  
                       min.prevalence = 0.3, 
                       label.direction = 2, 
                       min.abundance = 0.01, 
                       quartz = F)


# More information and more commands at https://github.com/katrikorpela/mare

# Functions:

###########################################################################
### ProcessReads
###########################################################################

ProcessReads <- function(forward.reads = list.files(pattern = "_R1_"), 
                         reverse.reads = list.files(pattern = "_R2_"), 
                         name.separator = "_", 
    usearch.path, forward.primer = NULL, reverse.primer = NULL, merge = F, 
    min.merged.length = NULL, min.overlap = NULL, max.mismatches = NULL, 
    truncate = F, trucation.length = NULL, 
    filter = F, trunc.quality = 2, max.expected.error = 1, min.readlength = NULL, 
    readlength = NULL, min.read.prevalence = 0.0001, folder.name = "") {
    
    system(paste("mkdir ", folder.name, "ProcessedReads", sep = ""))
    wd <- paste(getwd(), "/", folder.name, "ProcessedReads/", sep = "")
    
    readnumbers <- data.frame(sample = sapply(as.character(forward.reads), 
        function(x) strsplit(x, split = name.separator)[[1]][1]), raw_reads = sapply(forward.reads, 
        function(x) length(Biostrings::readDNAStringSet(x, format = "fastq"))))
    
    if (length(forward.primer) != 0) {
        for (i in forward.reads) {
            ShortRead::writeFastq(object = Biostrings::trimLRPatterns(Lpattern = forward.primer, 
                subject = ShortRead::readFastq(i), max.Lmismatch = 3, with.Lindels = T, Lfixed = F), 
                file = paste(wd, sapply(i, function(x) strsplit(x, name.separator, 
                  fixed = F)[[1]][1]), name.separator ,"fwd.fastq", sep = ""), mode = "w", 
                full = F, compress = F, qualityType = "Auto")
        }
    } else {
        for (i in seq_along(forward.reads)) {
            system(paste("cp ", forward.reads[i], " ", wd, forward.reads[i], sep = ""))
          
           #system(paste("cp ", forward.reads[i], " ", wd, sapply(forward.reads[i], 
            #    function(x) strsplit(x, name.separator, fixed = F)[[1]][1]), 
            #    name.separator ,"fwd.fastq.gz", sep = ""))
        }
        if (length(list.files(path = wd, pattern = "*.gz$")) > 0) {
            system(paste("gunzip", " ", wd, "*fastq.gz", sep = ""))
        }
      # for (i in seq_along(list.files(path=wd, pattern="R1"))) {
      #system(paste("mv ", wd, forward.reads[i], " " , wd, sapply(forward.reads[i], 
      #          function(x) strsplit(x, name.separator, fixed = F)[[1]][1]), 
       #         name.separator ,"fwd.fastq", sep = ""))
       #}
          for (i in grep(list.files(path=wd), pattern='R2', inv=T, value=T)) {
      system(paste("mv ", wd, i, " " , wd, sapply(i, function(x) strsplit(x, name.separator, fixed = F)[[1]][1]), 
                name.separator ,"fwd.fastq", sep = ""))
       }
    }
    trimmed_fwd <- paste(wd, list.files(path = wd, pattern = "fwd.fastq"),  sep = "")
    
    if (length(reverse.reads) != 0) {
        if (length(reverse.primer) != 0) {
            for (i in reverse.reads) {
                ShortRead::writeFastq(Biostrings::trimLRPatterns(Lpattern = reverse.primer, 
                  subject = ShortRead::readFastq(i), max.Lmismatch = 3, with.Lindels = T), 
                  file = paste(wd, sapply(i, function(x) strsplit(x, name.separator, 
                    fixed = F)[[1]][1]), name.separator ,"rev.fastq", sep = ""), mode = "w", 
                  full = F, compress = F, qualityType = "Auto")
            }
        } else {
        for (i in seq_along(reverse.reads)) {
            system(paste("cp ", reverse.reads[i], " ", wd, reverse.reads[i], sep = ""))
        }
        if (length(list.files(path = wd, pattern = "*.gz$")) > 0) {
            system(paste("gunzip", " ", wd, "*fastq.gz", sep = ""))
        }
       for (i in list.files(path=wd, pattern="R2")) {
      system(paste("mv ", wd, i, " " , wd, sapply(i, 
                function(x) strsplit(x, name.separator, fixed = F)[[1]][1]), 
                name.separator ,"rev.fastq", sep = ""))
       }
        }
      trimmed_rev <- paste(wd, list.files(path = wd, pattern = "rev.fastq"),  sep = "")
    }
    reads <- paste(wd, list.files(path = wd, pattern = "fwd.fastq"), sep = "")
    
    if (merge) {
        for (i in seq_along(trimmed_fwd)) {
            system(paste(usearch.path, " -fastq_mergepairs ", trimmed_fwd[i], 
                " -reverse ", trimmed_rev[i], " -fastq_minmergelen ", min.merged.length, 
                " -fastq_minovlen ", min.overlap, " -fastq_maxdiffs ", max.mismatches, 
                " -fastqout ", strsplit(trimmed_fwd[i], name.separator , fixed = F)[[1]][1], 
                "_merged.fastq", sep = ""))
        }
        reads <- paste(wd, list.files(path = wd, pattern = "merged.fastq"), 
            sep = "")

    } else if (truncate) {
        for (i in seq_along(trimmed_fwd)) {
            system(paste(usearch.path, " -fastx_truncate ", trimmed_fwd[i], 
                " -trunclen ", trucation.length, " -fastqout ", strsplit(trimmed_fwd[i], 
                  name.separator, fixed = T)[[1]][1], name.separator ,"truncated.fastq", sep = ""))
        }
        reads <- paste(wd, list.files(path = wd, pattern = "truncated.fastq"), 
            sep = "")
    
    }
    
    if (filter) {
        for (i in seq_along(reads)) {
            system(paste(usearch.path, " -fastq_filter ", reads[i], " -fastq_truncqual ", 
                trunc.quality, " -fastq_maxee ", max.expected.error, " -fastq_minlen ", 
                min.readlength, " -fastqout ", strsplit(reads[i], split = ".fastq")[[1]][1], 
                name.separator, "filtered.fastq", " -fastaout ", strsplit(reads[i], split = ".fastq")[[1]][1], 
                name.separator, "filtered.fasta", sep = ""))
        }
    } else for (i in seq_along(reads)) {
        ShortRead::writeFasta(ShortRead::readFastq(reads[i]), file = paste(strsplit(reads[i], 
            split = "[.]")[[1]][1], "fasta", sep = "."))
    }
    reads <- paste(wd, list.files(path = wd, pattern = "*.fasta"), sep = "")
    
    system(paste("rm ", wd, "*.fastq", sep = ""))  
    
    #readnumbers$processed_reads <- sapply(list.files(path = wd, pattern = "*.fasta$")[seq(2,72,2)], 
    #    function(x) length(Biostrings::readDNAStringSet(paste(wd, x, sep = ""), 
    #        format = "fasta")))
    
    for (i in seq_along(reads)) {
        system(paste(usearch.path, " -fastx_truncate ", reads[i], " -trunclen ", 
            readlength, " -fastaout ", paste(strsplit(reads[i], split = ".fasta"), 
                "equallength.fasta", sep = name.separator), sep = ""))
    }
    
    truncatedreads <- paste(wd, list.files(path = wd, pattern = "equallength.fasta$"), sep = "")
    
    if (length(list.files(path = wd, "fwd.fasta")) != 0) {
        system(paste("rm ", wd, "*fwd.fasta", sep = ""))  
    }
    if (length(list.files(path = wd, "rev.fasta")) != 0) {
        system(paste("rm ", wd, "*rev.fasta", sep = "")) 
    }
    if (length(list.files(path = wd, "filtered.fasta")) != 0) {
        system(paste("rm ", wd, "*filtered.fasta", sep = "")) 
    }
    if (length(list.files(path = wd, "merged.fasta")) != 0) {
        system(paste("rm ", wd, "*merged.fasta", sep = ""))  
    }
    if (length(list.files(path = wd, "truncated.fasta")) != 0) {
        system(paste("rm ", wd, "*truncated.fasta", sep = ""))  
    }
    
    for (i in seq_along(truncatedreads)) {
        system(paste("sed '-es/^>\\(.*\\)/>\\1;barcodelabel=", strsplit(truncatedreads[i], 
            split = "\\_\\ProcessedReads/|\\_|\\ProcessedReads/")[[1]][2], 
            ";/' <", truncatedreads[i], " > ", paste(strsplit(truncatedreads[i], 
                split = ".fasta"), "labelled.fasta", sep = name.separator), sep = ""))
    }
    system(paste("rm ", wd, "*equallength.fasta", sep = ""))  
    labelledreads <- paste(wd, list.files(path = wd, pattern = "*labelled.fasta$"), sep = "")
    fl.uparse.string <- ""
    for (i in seq_along(labelledreads)) {
        fl.uparse.string <- paste(fl.uparse.string, labelledreads[i], sep = " ")
    }

    system(paste("cat ", fl.uparse.string, " > ", wd, "all.fasta", sep = ""))
    
    dnaSet = Biostrings::readDNAStringSet(paste(wd, "all.fasta", sep = ""), 
        format = "fasta")
    if (!is(dnaSet, "DNAStringSet")) {
        dnaSet <- Biostrings::DNAStringSet(dnaSet)
    }
    if (is.null(names(dnaSet))) {
        message("No names attribute found in dnaSet object...", "using artifically generated names")
        names(dnaSet) <- paste("read", 1:length(dnaSet), sep = "-")
    }
    dnaSet <- suppressWarnings(dnaSet[order(dnaSet)]) 
    counts <- BiocGenerics::table(dnaSet)
    dnaSet <- unique(dnaSet)
    names(dnaSet) <- paste0(paste("read", 1:length(names(dnaSet)), sep = "_"), 
        ";size=", as.integer(counts)) 
    dnaSet <- dnaSet[rev(order(counts))]
    dnaSet <- dnaSet[as.vector(counts[rev(order(counts))] > (min.read.prevalence * sum(counts)))]
    Biostrings::writeXStringSet(dnaSet, paste(wd, "dereplicated.fasta", sep = ""), 
        format = "fasta")
 
    system(paste(usearch.path, " -uchime_denovo ", wd,  "dereplicated.fasta", " -nonchimeras ", wd,
            "nonchimeric.fasta", sep = ""))
    system(paste(usearch.path, " -cluster_otus ", wd, "nonchimeric.fasta", 
        " -otus ", wd, "otu.fasta", " -otu_radius_pct 3", 
        " -relabel OTU_", " -sizein ", " -sizeout ", sep = ""))

    derep <- Biostrings::readDNAStringSet(paste(wd, "otu.fasta", sep = ""))
    result <- data.frame(OTUId = names(derep))
    dict <- Biostrings::PDict(derep, max.mismatch = NA, tb.end = 2)
    for (i in seq_along(labelledreads)) {
        seq <- Biostrings::readDNAStringSet(labelledreads[i])
        result[, strsplit(labelledreads[i], split =  paste("ProcessedReads/|",name.separator,sep=""))[[1]][2]] <- rowSums(Biostrings::vcountPDict(dict, 
            seq))
    }
    
if (length(list.files(pattern = paste(folder.name, "TaxonomicTables", sep = ""))) == 0) {
        system(paste("mkdir ", folder.name, "TaxonomicTables", sep = ""))
    }
    wd <- getwd()

    write.table(result, paste(wd, "/", folder.name, "TaxonomicTables/", folder.name, 
        "_otutable.txt", sep = ""), quote = F, row.names = F, sep = "\t")

   derep <- Biostrings::readDNAStringSet(paste(wd, "/", folder.name, "ProcessedReads/nonchimeric.fasta", sep = ""))
        result <- data.frame(OTUId = names(derep))
        dict <- Biostrings::PDict(derep, max.mismatch = NA, tb.end = 2)
        for (i in seq_along(labelledreads)) {
            seq <- Biostrings::readDNAStringSet(labelledreads[i])
            result[, strsplit(labelledreads[i], split =  paste("ProcessedReads/|",name.separator,sep=""))[[1]][2]] <- rowSums(Biostrings::vcountPDict(dict, 
                seq))
        }
      write.table(result, paste(wd, "/", folder.name, "TaxonomicTables/", 
            folder.name, "_readtable.txt", sep = ""), quote = F, row.names = F, 
            sep = "\t") 

    rownames(readnumbers) <- readnumbers$sample
    for(i in readnumbers$sample) readnumbers[readnumbers$sample==i,"processed_reads"] <- sum(result[,i])#new
    write.table(readnumbers, paste(folder.name, "readnumbers.txt",sep="_"), quote = F, row.names = F, sep = "\t")
    readnumbers$raw_reads <- readnumbers$raw_reads - readnumbers$processed_reads
    
    
    quartz();par(xpd = T, mar = c(9, 7, 4, 4), mgp = c(5, 1, 0))
    barplot(as.matrix(t(readnumbers[, c(3, 2)])), ylab = "Number of reads", 
        legend.text = c("Kept", "Discarded"), args.legend = list(ncol = 2, 
            y = max(readnumbers$raw_reads + readnumbers$processed_reads) * 
                1.1, bty = "n"), col = c("royalblue", "aliceblue"), las = 2)
    
    cat(paste("merge = ", merge, ",",
              "truncate = ", truncate, ",",
              "filter = ", filter, ",",
              "readlength = ", readlength, ",",
              "min.read.prevalence = ", min.read.prevalence),
        file = paste(folder.name,"log.txt",sep="_"))
    
    } 


###########################################################################
### TaxonomicTable
###########################################################################

TaxonomicTable <- function(usearch.path, refDB, annotate.reads = T, 
    folder.name = "", confidence.cutoff = 0.5) {
    
    wd <- getwd()
    
    if (annotate.reads) {
        tobeannotated <- paste(wd, "/", folder.name, "ProcessedReads/nonchimeric.fasta", sep = "")
        readfile <- read.delim(paste(wd, "/", folder.name, "TaxonomicTables/", 
            folder.name, "_readtable.txt", sep = ""), check.names = F)
        OTU <- ""
    } else {
        tobeannotated <- paste(wd, "/", folder.name, "ProcessedReads/otu.fasta", sep = "")
        readfile <- read.delim(paste(wd, "/", folder.name, "TaxonomicTables/", 
            folder.name, "_otutable.txt", sep = ""), check.names = F)
        OTU <- "OTU"
    }
    

    system(paste(usearch.path, " -utax ", tobeannotated, " -db ", refDB, " -utax_cutoff ", 
        confidence.cutoff, " -strand both -utaxout ", wd, "/", folder.name, 
        "TaxonomicTables/", folder.name, OTU, "taxonomy.txt", sep = ""))
    
    
    if (confidence.cutoff == 0) {
        
        taxonomy <- read.delim(paste(wd, "/", folder.name, "TaxonomicTables/", 
            folder.name, OTU, "taxonomy.txt", sep = ""), header = F)[, -c(3:4)]
        names(taxonomy) <- c("OTUId", "taxonomy")
        taxonomy$species <- "NA"
        for (j in 1:nrow(taxonomy)) taxonomy$species[j] <- strsplit(strsplit(as.character(taxonomy$taxonomy[j]), 
            split = "s:")[[1]][2], split = "[(]")[[1]][1]
        taxonomy$species <- gsub("_","",taxonomy$species)
        taxonomy$genus <- "NA"
        for (j in 1:nrow(taxonomy)) taxonomy$genus[j] <- strsplit(strsplit(as.character(taxonomy$taxonomy[j]), 
            split = "g:")[[1]][2], split = "[(]")[[1]][1]
        taxonomy$family <- "NA"
        for (j in 1:nrow(taxonomy)) taxonomy$family[j] <- strsplit(strsplit(as.character(taxonomy$taxonomy[j]), 
            split = "f:")[[1]][2], split = "[(]")[[1]][1]
        taxonomy$order <- "NA"
        for (j in 1:nrow(taxonomy)) taxonomy$order[j] <- strsplit(strsplit(as.character(taxonomy$taxonomy[j]), 
            split = "o:")[[1]][2], split = "[(]")[[1]][1]
        taxonomy$class <- "NA"
        for (j in 1:nrow(taxonomy)) taxonomy$class[j] <- strsplit(strsplit(as.character(taxonomy$taxonomy[j]), 
            split = "c:")[[1]][2], split = "[(]")[[1]][1]
        taxonomy$phylum <- "NA"
        for (j in 1:nrow(taxonomy)) taxonomy$phylum[j] <- strsplit(strsplit(as.character(taxonomy$taxonomy[j]), 
            split = "p:")[[1]][2], split = "[(]")[[1]][1]
        taxonomy$species <- paste(taxonomy$genus, taxonomy$species, sep = ".")
        
        taxonomy$species <- paste(taxonomy$phylum, taxonomy$class, taxonomy$order, 
            taxonomy$family, taxonomy$genus, taxonomy$species, sep = "_")
        taxonomy$genus <- paste(taxonomy$phylum, taxonomy$class, taxonomy$order, 
            taxonomy$family, taxonomy$genus, sep = "_")
        taxonomy$family <- paste(taxonomy$phylum, taxonomy$class, taxonomy$order, 
            taxonomy$family, sep = "_")
        taxonomy$order <- paste(taxonomy$phylum, taxonomy$class, taxonomy$order, 
            sep = "_")
        taxonomy$class <- paste(taxonomy$phylum, taxonomy$class, sep = "_")
        
        annotated_readtable <- merge(taxonomy, readfile, by = "OTUId", all = T)
        species_table <- aggregate(annotated_readtable[, -c(1:8)], by = list(taxon = annotated_readtable$species), 
            sum)
        genus_table <- aggregate(annotated_readtable[, -c(1:8)], by = list(taxon = annotated_readtable$genus), 
            sum)
        family_table <- aggregate(annotated_readtable[, -c(1:8)], by = list(taxon = annotated_readtable$family), 
            sum)
        order_table <- aggregate(annotated_readtable[, -c(1:8)], by = list(taxon = annotated_readtable$order), 
            sum)
        class_table <- aggregate(annotated_readtable[, -c(1:8)], by = list(taxon = annotated_readtable$class), 
            sum)
        phylum_table <- aggregate(annotated_readtable[, -c(1:8)], by = list(taxon = annotated_readtable$phylum), 
            sum)
        write.table(species_table, paste(wd, "/", folder.name, "TaxonomicTables/", 
            folder.name, OTU, "_species_table.txt", sep = ""), quote = F, row.names = F, 
            sep = "\t")
        write.table(genus_table, paste(wd, "/", folder.name, "TaxonomicTables/", 
            folder.name, OTU, "_genus_table.txt", sep = ""), quote = F, row.names = F, 
            sep = "\t")
        write.table(family_table, paste(wd, "/", folder.name, "TaxonomicTables/", 
            folder.name, OTU, "_family_table.txt", sep = ""), quote = F, row.names = F, 
            sep = "\t")
        write.table(order_table, paste(wd, "/", folder.name, "TaxonomicTables/", 
            folder.name, OTU, "_order_table.txt", sep = ""), quote = F, row.names = F, 
            sep = "\t")
        write.table(class_table, paste(wd, "/", folder.name, "TaxonomicTables/", 
            folder.name, OTU, "_class_table.txt", sep = ""), quote = F, row.names = F, 
            sep = "\t")
        write.table(phylum_table, paste(wd, "/", folder.name, "TaxonomicTables/", 
            folder.name, OTU, "_phylum_table.txt", sep = ""), quote = F, row.names = F, 
            sep = "\t")
        
    } else {
        taxonomy <- read.delim(paste(wd, "/", folder.name, "TaxonomicTables/", 
            folder.name, OTU, "taxonomy.txt", sep = ""), header = F)[, c(1, 
            3)]
        names(taxonomy) <- c("OTUId", "taxonomy")
        taxonomy$genus <- "NA"
        for (j in 1:nrow(taxonomy)) taxonomy$genus[j] <- strsplit(as.character(taxonomy$taxonomy[j]), 
            split = ",g:")[[1]][2]
        taxonomy$family <- "NA"
        for (j in 1:nrow(taxonomy)) taxonomy$family[j] <- strsplit(strsplit(as.character(taxonomy$taxonomy[j]), 
            split = ",f:")[[1]][2], split = ",")[[1]][1]
        taxonomy$order <- "NA"
        for (j in 1:nrow(taxonomy)) taxonomy$order[j] <- strsplit(strsplit(as.character(taxonomy$taxonomy[j]), 
            split = ",o:")[[1]][2], split = "[,]")[[1]][1]
        taxonomy$class <- "NA"
        for (j in 1:nrow(taxonomy)) taxonomy$class[j] <- strsplit(strsplit(as.character(taxonomy$taxonomy[j]), 
            split = ",c:")[[1]][2], split = "[,]")[[1]][1]
        taxonomy$phylum <- "NA"
        for (j in 1:nrow(taxonomy)) taxonomy$phylum[j] <- strsplit(strsplit(as.character(taxonomy$taxonomy[j]), 
            split = ",p:")[[1]][2], split = "[,]")[[1]][1]
        taxonomy$genus <- paste(taxonomy$phylum, taxonomy$class, taxonomy$order, 
            taxonomy$family, taxonomy$genus, sep = "_")
        taxonomy$family <- paste(taxonomy$phylum, taxonomy$class, taxonomy$order, 
            taxonomy$family, sep = "_")
        taxonomy$order <- paste(taxonomy$phylum, taxonomy$class, taxonomy$order, 
            sep = "_")
        taxonomy$class <- paste(taxonomy$phylum, taxonomy$class, sep = "_")
        annotated_readtable <- merge(taxonomy, readfile, by = "OTUId", all = T)
        genus_table <- aggregate(annotated_readtable[, -c(1:7)], by = list(taxon = annotated_readtable$genus), 
            sum)
        family_table <- aggregate(annotated_readtable[, -c(1:7)], by = list(taxon = annotated_readtable$family), 
            sum)
        order_table <- aggregate(annotated_readtable[, -c(1:7)], by = list(taxon = annotated_readtable$order), 
            sum)
        class_table <- aggregate(annotated_readtable[, -c(1:7)], by = list(taxon = annotated_readtable$class), 
            sum)
        phylum_table <- aggregate(annotated_readtable[, -c(1:7)], by = list(taxon = annotated_readtable$phylum), 
            sum)
        write.table(genus_table, paste(wd, "/", folder.name, "TaxonomicTables/", 
            folder.name, OTU, "_genus_table.txt", sep = ""), quote = F, row.names = F, 
            sep = "\t")
        write.table(family_table, paste(wd, "/", folder.name, "TaxonomicTables/", 
            folder.name, OTU, "_family_table.txt", sep = ""), quote = F, row.names = F, 
            sep = "\t")
        write.table(order_table, paste(wd, "/", folder.name, "TaxonomicTables/", 
            folder.name, OTU, "_order_table.txt", sep = ""), quote = F, row.names = F, 
            sep = "\t")
        write.table(class_table, paste(wd, "/", folder.name, "TaxonomicTables/", 
            folder.name, OTU, "_class_table.txt", sep = ""), quote = F, row.names = F, 
            sep = "\t")
        write.table(phylum_table, paste(wd, "/", folder.name, "TaxonomicTables/", 
            folder.name, OTU, "_phylum_table.txt", sep = ""), quote = F, row.names = F, 
            sep = "\t")
        
    }
} 


###########################################################################
## GroupTest
###########################################################################


GroupTest <- function(taxonomic.table, meta, group, compare.to = NULL, readcount.cutoff = 0, confounders = NULL, 
    subject.ID = NULL, outlier.cutoff = 3, p.cutoff = 0.05, zinf.cutoff = 0, 
    select.by = NULL, select = NULL, pdf = F,  min.prevalence = 0, min.abundance = 0, 
    label.direction = 1, quartz = T) {
    
    taxa <- read.delim(taxonomic.table)
    taxa <- taxa[, colSums(taxa/rowSums(taxa) > min.abundance, na.rm = T) > min.prevalence * nrow(taxa)]
    if(ncol(taxa)==0) print("No taxa that fullfill the abundance and prevalence criteria!")
    if(ncol(taxa)>0) {
    meta <- read.delim(meta)
    taxa <- taxa[meta$ReadCount > readcount.cutoff, ]
    meta <- meta[meta$ReadCount > readcount.cutoff, ]
    
    if (length(select.by) != 0) {
        meta$selection <- meta[, select.by]
        taxa <- taxa[meta$selection == select, ]
        meta <- meta[meta$selection == select, ]
    }
    
    reltaxa <- (1 + taxa)/meta$ReadCount
    for (i in names(reltaxa)) {
        for (j in 1:nrow(taxa)) {
            reltaxa[j, i][reltaxa[j, i] > (mean(reltaxa[, i]) + outlier.cutoff * 
                sd(reltaxa[, i]))] <- mean(reltaxa[, i]) + outlier.cutoff * 
                sd(reltaxa[, i])
        }
    }
    taxa <- round(reltaxa * meta$ReadCount - 1)
    taxa[taxa<0]<-0
    dataset <- data.frame(meta, taxa)
    dataset[, group] <- dataset[, group][drop = T]
    if(length(compare.to)==0) compare.to = levels(as.factor(dataset[,group]))[1]
    dataset$G <- as.factor(dataset[,group])
    dataset[, group] <- as.character(dataset[, group])
    dataset[, group][dataset[, group] == compare.to] <- "00"
    dataset[, group] <- as.factor(dataset[, group])
    
    confounders <- c(confounders, rep("", 5 - length(confounders)))
    group_test <- data.frame(array(dim = c(length(names(taxa)), (length(levels(as.factor(dataset[,group])))))))
    rownames(group_test) <- names(taxa)
    names(group_test) <- levels(as.factor(dataset[, group]))
    if (length(subject.ID) != 0) {
        dataset$ID <- as.factor(dataset[, subject.ID])
        for (i in names(taxa)[colSums(taxa > 0, na.rm = T) > ((zinf.cutoff *  nrow(taxa)) - 1)]) {
            tryCatch(group_test[i, -1] <- summary(glmmADMB::glmmadmb(as.formula(paste("round(", 
                i, ")~", confounders[1], "+", confounders[2], "+", confounders[3], 
                "+", confounders[4], "+", confounders[5], "+ as.factor(", group, 
                ")+", "offset(log(ReadCount))")), random = ~1 | ID, family = "nbinom", 
                data = na.omit(dataset[, c(group, confounders[1], confounders[2], 
                  confounders[3], confounders[4], confounders[5], i, "ID", 
                  "ReadCount")[c(group, confounders[1], confounders[2], confounders[3], 
                  confounders[4], confounders[5], i, "ID", "ReadCount") != ""]]), 
                admb.opts = glmmADMB::admbControl(shess = F, noinit = FALSE)))$coef[paste("as.factor(",group,")",names(group_test),sep="")[-1],4],
                #[-c(1:(1 + length(confounders[confounders != ""]))), 4], 
                error = function(e) NULL)
        }
        for (i in names(taxa)[colSums(taxa > 0, na.rm = T) < (zinf.cutoff * 
            nrow(taxa))]) {
            tryCatch(group_test[i, -1] <- summary(glmmADMB::glmmadmb(as.formula(paste("round(", 
                i, ")~", confounders[1], "+", confounders[2], "+", confounders[3], 
                "+", confounders[4], "+", confounders[5], "+ as.factor(", group, 
                ")+", "offset(log(ReadCount))")), random = ~1 | ID, family = "nbinom", 
                data = na.omit(dataset[, c(group, confounders[1], confounders[2], 
                  confounders[3], confounders[4], confounders[5], i, "ID", 
                  group, "ReadCount")[c(group, confounders[1], confounders[2], 
                  confounders[3], confounders[4], confounders[5], i, "ID", 
                  group, "ReadCount") != ""]]), zeroInflation = TRUE, admb.opts = glmmADMB::admbControl(shess = F, 
                  noinit = FALSE)))$coef[paste("as.factor(",group,")",names(group_test),sep="")[-1],4],
                #[-c(1:(1 + length(confounders[confounders != ""]))), 4], 
                error = function(e) NULL)
        }
    } else {
        for (i in names(taxa)[colSums(taxa > 0, na.rm = T) > ((zinf.cutoff * nrow(taxa)) - 1)]) {
            tryCatch(group_test[i, -1] <- summary(MASS::glm.nb(as.formula(paste("round(", 
                i, "+1)~", confounders[1], "+", confounders[2], "+", confounders[3], 
                "+", confounders[4], "+", confounders[5], "+ as.factor(", group, 
                ")+", "offset(log(ReadCount))")), data = dataset), 
                control = glm.control(maxit = 5000))$coef[paste("as.factor(",group,")",names(group_test),sep="")[-1],4],
                #[-c(1:(1 + length(confounders[confounders != ""]))), 4], 
                error = function(e) NULL)
        }
        for (i in names(taxa)[colSums(taxa > 0, na.rm = T) < (zinf.cutoff *  nrow(taxa))]) {
            tryCatch(group_test[i, -1] <- summary(glmmADMB::glmmadmb(as.formula(paste("round(", 
                i, ")~", confounders[1], "+", confounders[2], "+", confounders[3], 
                "+", confounders[4], "+", confounders[5], "+ as.factor(", group, 
                ")+", "offset(log(ReadCount))")), family = "nbinom", data = na.omit(dataset[, 
                c(group, confounders[1], confounders[2], confounders[3], confounders[4], 
                  confounders[5], i, group, "ReadCount")[c(group, confounders[1], 
                  confounders[2], confounders[3], confounders[4], confounders[5], 
                  i, group, "ReadCount") != ""]]), zeroInflation = TRUE, admb.opts = glmmADMB::admbControl(shess = F, 
                noinit = FALSE)))$coef[paste("as.factor(",group,")",names(group_test),sep="")[-1],4],
                #[-c(1:(1 + length(confounders[confounders != ""]))), 4], 
                error = function(e) NULL)
        }
        
    }
    group_test[, 1] <- 1
    group_test <- na.omit(group_test)
    sig <- rownames(group_test)[sapply(data.frame(t(group_test[, -1])), min) < p.cutoff]
    sig <- sapply(sig, function(x) gsub("_NA", ".", x))
    sig <- sapply(sig, function(x) gsub("_1", ".", x))
    sig <- sapply(sig, function(x) gsub("_2", ".", x))
    sig <- sapply(sig, function(x) gsub("_3", ".", x))
    sig <- sapply(sig, function(x) gsub("_4", ".", x))
    sig <- sapply(sig, function(x) gsub("_5", ".", x))
    sig <- sapply(sig, function(x) strsplit(x, split = "_", fixed = T)[[1]][length(strsplit(x, 
        split = "_", fixed = T)[[1]])])
    sig <- as.character(sig)
    names(group_test)[-1] <- paste("p",names(group_test)[-1],sep="_")
    for (k in names(group_test)[-1]) group_test[, paste(k, "FDR", sep = "_")] <- p.adjust(group_test[,k], "fdr")
    names(group_test)[1] <- "taxon"
    group_test$taxon <- rownames(group_test)
    
    for(i in levels(dataset$G)){
      for(j in rownames(group_test)){
        group_test[j,paste("Mean",i,sep="_")] <-  mean(dataset[dataset$G==i,j]/dataset$ReadCount[dataset$G==i],na.rm=T)
        }}
    for(i in levels(dataset$G)[levels(dataset$G)!= compare.to]) {
      group_test[,paste("FoldChange",i,sep="_")] <- group_test[,paste("Mean",i,sep="_")] / group_test[,paste("Mean",compare.to,sep="_")]
    }
    
    write.table(group_test, paste(strsplit(taxonomic.table, split = "_")[[1]][3], 
        "_GroupTest_", group, compare.to, "_", select.by, select, ".txt", sep = ""), 
        quote = F, row.names = F, sep = "\t")
    
    taxa2 <- taxa
    names(taxa2) <- sapply(names(taxa2), function(x) gsub("_NA", ".", x))
    names(taxa2) <- sapply(names(taxa2), function(x) gsub("_1", ".", x))
    names(taxa2) <- sapply(names(taxa2), function(x) gsub("_2", ".", x))
    names(taxa2) <- sapply(names(taxa2), function(x) gsub("_3", ".", x))
    names(taxa2) <- sapply(names(taxa2), function(x) gsub("_4", ".", x))
    names(taxa2) <- sapply(names(taxa2), function(x) gsub("_5", ".", x))
    names(taxa2) <- sapply(names(taxa2), function(x) strsplit(x, split = "_", 
        fixed = T)[[1]][length(strsplit(x, split = "_", fixed = T)[[1]])])
    dataset2 <- data.frame(meta, (taxa2/meta$ReadCount) * 100)
    dataset2 <- dataset2[dataset2$ReadCount > readcount.cutoff, ]
    if (length(select.by) != 0) {
        dataset2$selection <- dataset2[, select.by]
        dataset2 <- dataset2[dataset2$selection == select, ]
        dataset2[, group] <- dataset2[, group][drop = T]
    }
    if (length(sig) > 0) {
        if (pdf) {
            pdf(paste(strsplit(taxonomic.table, split = "_")[[1]][3], "_", 
                group, compare.to, "_", select.by, select, "_Barplot.pdf", 
                sep = ""))
            par(mfrow = c(floor(sqrt(length(sig))), round(sqrt(length(sig))) + 
                1), mgp = c(2, 0.3, 0), mar = c(7, 3.5, 1, 1), tck = -0.01, 
                cex.axis = 1.3, cex.lab = 1.5)
            for (i in sig) {
                boxplot(dataset2[, i] ~ dataset2[, group], ylab = i, xlab = "", las = label.direction, 
                  col = c("skyblue", "yellowgreen", "pink", "turquoise2", "plum", 
                    "darkorange", "lightyellow", "gray")[1:length(unique(dataset2[, 
                    group]))], outpch = 21, outbg = c("skyblue", "yellowgreen", 
                    "pink", "turquoise2", "plum", "darkorange", "lightyellow", 
                    "gray")[1:length(unique(dataset2[, group]))], outcol = c("royalblue", 
                    "olivedrab4", "red", "turquoise4", "purple", "darkorange3", 
                    "lightyellow4", "black")[1:length(unique(dataset2[, group]))], 
                  boxcol = c("royalblue", "olivedrab4", "red", "turquoise4", 
                    "purple", "darkorange3", "lightyellow4", "black")[1:length(unique(dataset2[, 
                    group]))], medcol = c("royalblue", "olivedrab4", "red", 
                    "turquoise4", "purple", "darkorange3", "lightyellow4", 
                    "black")[1:length(unique(dataset2[, group]))], whiskcol = c("royalblue", 
                    "olivedrab4", "red", "turquoise4", "purple", "darkorange3", 
                    "lightyellow4", "black")[1:length(unique(dataset2[, group]))], 
                  staplecol = c("royalblue", "olivedrab4", "red", "turquoise4", 
                    "purple", "darkorange3", "lightyellow4", "black")[1:length(unique(dataset2[, 
                    group]))])
            }
            dev.off()
            pdf(paste(strsplit(taxonomic.table, split = "_")[[1]][3], "_", 
                group, compare.to, "_", select.by, select, "_Beanplot.pdf", 
                sep = ""))
            par(mfrow = c(floor(sqrt(length(sig))), round(sqrt(length(sig))) + 
                1), mgp = c(2, 0.3, 0), mar = c(7, 3.5, 1, 1), tck = -0.01, 
                cex.axis = 1.3, cex.lab = 1.5)
            for (i in sig) {
                tryCatch(beanplot::beanplot(dataset2[, i] ~ dataset2[, group],xlab="", las = label.direction,
                  ll = 0.1, ylab = i, col = list(c("skyblue", 
                    "royalblue", "royalblue", "royalblue"), c("yellowgreen", 
                    "olivedrab4", "olivedrab4", "olivedrab4"), c("pink", "red", 
                    "red", "red"), c("turquoise2", "turquoise4", "turquoise4", 
                    "turquoise4"), c("plum", "purple", "purple", "purple"), 
                    c("darkorange", "darkorange3", "darkorange3", "darkorange3"), 
                    c("lightyellow", "lightyellow4", "lightyellow4", "lightyellow4"), 
                    c("gray", "black", "black", "black")), border = c("royalblue", 
                    "olivedrab4", "red", "turquoise4", "purple", "darkorange3", 
                    "lightyellow4", "black")), error = function(e) NULL)
            }
            dev.off()
        }
        
         if (quartz) quartz() else x11()
        par(mfrow = c(floor(sqrt(length(sig))), round(sqrt(length(sig))) + 
            1), mgp = c(2, 0.3, 0), mar = c(7, 3.5, 1, 1), tck = -0.01, cex.axis = 1.3, 
            cex.lab = 1.5)
        for (i in sig) {
            boxplot(dataset2[, i] ~ dataset2[, group], ylab = i,xlab="", las = label.direction,
                col = c("skyblue", "yellowgreen", "pink", "turquoise2", "plum", 
                  "darkorange", "lightyellow", "gray")[1:length(unique(dataset2[, 
                  group]))], outpch = 21, outbg = c("skyblue", "yellowgreen", 
                  "pink", "turquoise2", "plum", "darkorange", "lightyellow", 
                  "gray")[1:length(unique(dataset2[, group]))], outcol = c("royalblue", 
                  "olivedrab4", "red", "turquoise4", "purple", "darkorange3", 
                  "lightyellow4", "black")[1:length(unique(dataset2[, group]))], 
                boxcol = c("royalblue", "olivedrab4", "red", "turquoise4", 
                  "purple", "darkorange3", "lightyellow4", "black")[1:length(unique(dataset2[, 
                  group]))], medcol = c("royalblue", "olivedrab4", "red", "turquoise4", 
                  "purple", "darkorange3", "lightyellow4", "black")[1:length(unique(dataset2[, 
                  group]))], whiskcol = c("royalblue", "olivedrab4", "red", 
                  "turquoise4", "purple", "darkorange3", "lightyellow4", "black")[1:length(unique(dataset2[, 
                  group]))], staplecol = c("royalblue", "olivedrab4", "red", 
                  "turquoise4", "purple", "darkorange3", "lightyellow4", "black")[1:length(unique(dataset2[, 
                  group]))])
        }
        if (quartz) quartz() else x11()
        par(mfrow = c(floor(sqrt(length(sig))), round(sqrt(length(sig))) + 
            1), mgp = c(2, 0.3, 0), mar = c(7, 3.5, 1, 1), tck = -0.01, cex.axis = 1.3, 
            cex.lab = 1.5)
        for (i in sig) {
            tryCatch(beanplot::beanplot(dataset2[, i] ~ dataset2[, group],xlab="", las = label.direction,
                ll = 0.1, ylab = i, col = list(c("skyblue", "royalblue", 
                  "royalblue", "royalblue"), c("yellowgreen", "olivedrab4", 
                  "olivedrab4", "olivedrab4"), c("pink", "red", "red", "red"), 
                  c("turquoise2", "turquoise4", "turquoise4", "turquoise4"), 
                  c("plum", "purple", "purple", "purple"), c("darkorange", 
                    "darkorange3", "darkorange3", "darkorange3"), c("lightyellow", 
                    "lightyellow4", "lightyellow4", "lightyellow4"), c("gray", 
                    "black", "black", "black")), border = c("royalblue", "olivedrab4", 
                  "red", "turquoise4", "purple", "darkorange3", "lightyellow4", 
                  "black")), error = function(e) NULL)
        }
    }
    return(group_test)
    }
} 
